# Supplementary material for: Nuthatches vary their alarm calls based upon the source of the eavesdropped signals
Source: Nat Commun. 2020 Jan 27;11:526. doi: 10.1038/s41467-020-14414-w (PMC6985140; doi:10.1038/s41467-020-14414-w)
Supplement: Supplementary file 5 — Supplementary Data 1 [file 41467_2020_14414_MOESM5_ESM.xlsx]

## Sheet: Source Data
Location	Stimulus	Threat	Information	Exemplar	Day	Month	Year	Order	RBNU.num	raw.calls	call.rate	pfreq	length
DianeBarnes	Control	Control	Control	one	1	Dec	fifteen	two	3	0	0	NA	NA
MaclayA	Control	Control	Control	one	3	Dec	fifteen	one	2	0	0	NA	NA
Nelsens	Control	Control	Control	one	17	Dec	fifteen	NA	2	0	0	NA	NA
MaclayParking	Control	Control	Control	three	3	Dec	fifteen	one	2	0	0	NA	NA
JimBrown	Control	Control	Control	two	25	Nov	fifteen	one	4	1	0.25	3586	0.288
MaclayNPO	Control	Control	Control	two	3	Dec	fifteen	NA	2	0	0	NA	NA
MaclayNPO	GHO	low	Direct	one	3	Dec	fifteen	NA	2	162	81	3020	0.052
DianeBarnes	GHO	low	Direct	three	1	Dec	fifteen	three	2	162	81	2785	0.094
Nelsens	GHO	low	Direct	three	17	Dec	fifteen	NA	2	3	1.5	2297	0.093
SaphireRanch	GHO	low	Direct	three	4	Jan	fifteen	NA	2	19	9.5	2229	0.118
MaclayB	GHO	low	Direct	two	25	Nov	fifteen	NA	2	0	0	NA	NA
DianeBarnes	NPO	high	Direct	one	1	Dec	fifteen	one	2	174	87	3357	0.063
MaclayB	NPO	high	Direct	three	25	Nov	fifteen	NA	2	99	49.5	3415	0.049
Nelsens	NPO	high	Direct	three	17	Dec	fifteen	NA	3	365	121.667	3567	0.055
Ryling	NPO	high	Direct	two	17	Nov	fifteen	one	2	316	158	3307	0.059
SaphireRanch	NPO	high	Direct	two	4	Feb	fifteen	three	2	97	48.5	2559	0.077
CCParking	Control	Control	Control	NA	6	Dec	seven	NA	2	0	0	NA	NA
BM1	Control	Control	Control	one	3	Dec	seven	one	1	122	122	2929	0.051
BM4	Control	Control	Control	one	4	Dec	seven	two	2	0	0	NA	NA
BM5	Control	Control	Control	one	4	Dec	seven	one	2	0	0	NA	NA
CCParking2	Control	Control	Control	one	6	Dec	seven	one	2	21	10.5	2766	0.064
CGParking	Control	Control	Control	one	2	Dec	seven	one	2	0	0	NA	NA
Maclay1	Control	Control	Control	one	28	Nov	seven	one	2	0	0	NA	NA
Maclay4	Control	Control	Control	one	NA	Nov	seven	one	2	0	0	NA	NA
MR1	Control	Control	Control	one	1	Dec	seven	one	1	241	241	3664	0.055
RSBridge	Control	Control	Control	one	NA	Nov	seven	two	2	0	0	NA	NA
RSSouth	Control	Control	Control	one	NA	Nov	seven	three	2	0	0	NA	NA
SMParking	Control	Control	Control	one	1	Dec	seven	three	1	0	0	NA	NA
MR1	HTL	high	Indirect	one	1	Dec	seven	three	4	536	134	3348	0.044
CCParking	HTL	high	Indirect	NA	6	Dec	seven	NA	2	328	164	2463	0.065
BendITR	HTL	high	Indirect	three	6	Dec	seven	two	2	0	0	NA	NA
BM1	HTL	high	Indirect	three	3	Dec	seven	two	2	162	81	2346	0.078
BMT2	HTL	high	Indirect	three	30	Nov	seven	two	6	272	45.3333	2392	0.069
CGParking	HTL	high	Indirect	three	2	Dec	seven	two	1	0	0	NA	NA
Maclay1	HTL	high	Indirect	three	28	Nov	seven	three	1	109	109	2392	0.065
Maclay2	HTL	high	Indirect	three	NA	Nov	seven	two	2	0	0	NA	NA
Maclay3	HTL	high	Indirect	three	28	Nov	seven	one	2	0	0	NA	NA
RSSouth	HTL	high	Indirect	three	NA	Nov	seven	one	2	31	15.5	2245	0.086
CCPicknic	HTL	high	Indirect	four	6	Dec	seven	one	2	217	108.5	2801	0.076
SMGulch	HTL	high	Indirect	four	1	Dec	seven	one	4	5	1.25	3286	0.051
BM2	HTL	high	Indirect	two	3	Dec	seven	one	3	384	128	3332	0.049
BM3	HTL	high	Indirect	two	3	Dec	seven	three	2	167	83.5	2603	0.061
BM4	HTL	high	Indirect	two	4	Dec	seven	three	2	0	0	NA	NA
BM5	HTL	high	Indirect	two	4	Dec	seven	two	2	0	0	NA	NA
BMT1	HTL	high	Indirect	two	30	Nov	seven	one	8	562	70.25	3334	0.041
Campus	HTL	high	Indirect	two	27	Nov	seven	one	2	143	71.5	3225	0.076
CCParking2	HTL	high	Indirect	two	6	Dec	seven	two	2	421	210.5	3496	0.045
CGParking2	HTL	high	Indirect	two	3	Dec	seven	two	2	489	244.5	3113	0.044
Maclay4	HTL	high	Indirect	two	NA	Nov	seven	two	2	93	46.5	2929	0.089
RSBridge	HTL	high	Indirect	two	NA	Nov	seven	one	2	0	0	NA	NA
SMParking	HTL	high	Indirect	two	1	Dec	seven	two	1	0	0	NA	NA
BendITR	LTL	low	Indirect	four	6	Dec	seven	one	2	0	0	NA	NA
BM3	LTL	low	Indirect	four	4	Dec	seven	three	5	0	0	NA	NA
BM4	LTL	low	Indirect	four	4	Dec	seven	one	3	76	25.3333	2498	0.108
BMT1	LTL	low	Indirect	four	30	Nov	seven	two	8	326	40.75	3049	0.056
Maclay2	LTL	low	Indirect	four	NA	Nov	seven	one	2	0	0	NA	NA
Maclay4	LTL	low	Indirect	four	NA	Nov	seven	three	2	95	47.5	2372	0.113
RSBridge	LTL	low	Indirect	four	NA	Nov	seven	three	2	239	119.5	3265	0.054
BM5	LTL	low	Indirect	two	4	Dec	seven	three	1	225	225	2986	0.074
BMT2	LTL	low	Indirect	two	30	Nov	seven	one	8	448	56	3224	0.05
CCParking2	LTL	low	Indirect	two	6	Dec	seven	three	2	150	75	3418	0.041
CGParking2	LTL	low	Indirect	two	3	Dec	seven	one	1	0	0	NA	NA
RSSouth	LTL	low	Indirect	two	NA	Nov	seven	two	2	0	0	NA	NA
SMParking	LTL	low	Indirect	two	1	Dec	seven	one	2	94	47	2372	0.065
CCParking	LTL	low	Indirect	NA	6	Dec	seven	NA	2	309	154.5	2659	0.059
Maclay3	LTL	low	Indirect	NA	28	Nov	seven	two	2	0	0	NA	NA
BM3	LTL	low	Indirect	one	4	Dec	seven	two	2	385	192.5	3549	0.046
MR1	LTL	low	Indirect	three	1	Dec	seven	two	2	217	108.5	2970	0.079
Maclay1	LTL	low	Indirect	four	28	Nov	seven	two	2	0	0	NA	NA
MaclayE	Control	Control	Control	one	28	Feb	seventeen	two	2	0	0	NA	NA
SapphireB	Control	Control	Control	one	27	Feb	seventeen	two	2	0	0	NA	NA
MaclayC	Control	Control	Control	three	28	Feb	seventeen	three	6	20	3.33333	2573	0.307
SapphireC	Control	Control	Control	three	2	March	seventeen	three	2	0	0	NA	NA
MaclayB	Control	Control	Control	two	23	Feb	seventeen	two	2	3	1.5	2039	0.105
MaclayF	Control	Control	Control	two	28	Feb	seventeen	two	2	26	13	2237	0.329
SapphireA	Control	Control	Control	two	27	Feb	seventeen	two	2	3	1.5	2109	0.121
SapphireE	Control	Control	Control	two	2	March	seventeen	two	2	43	21.5	3076	0.127
MaclayE	GHO	low	Direct	NA	28	Feb	seventeen	one	2	0	0	NA	NA
MaclayA	GHO	low	Direct	one	23	Feb	seventeen	one	4	55	13.75	2355	0.144
MaclayD	GHO	low	Direct	one	28	Feb	seventeen	one	8	56	7	2864	0.129
SapphireA	GHO	low	Direct	one	27	Feb	seventeen	one	2	23	11.5	2317	0.154
SapphireB	GHO	low	Direct	one	27	Feb	seventeen	one	2	48	24	2447	0.292
SapphireE	GHO	low	Direct	one	2	March	seventeen	one	2	125	62.5	3055	0.078
MaclayB	GHO	low	Direct	three	28	Feb	seventeen	three	2	62	31	2555	0.133
SapphireD	GHO	low	Direct	three	2	March	seventeen	one	2	202	101	3200	0.069
MaclayC	GHO	low	Direct	two	23	Feb	seventeen	two	5	0	0	NA	NA
MaclayF	GHO	low	Direct	two	28	Feb	seventeen	one	2	16	8	1986	0.313
SapphireC	GHO	low	Direct	two	2	March	seventeen	one	2	86	43	2758	0.131
SapphireF	GHO	low	Direct	two	2	March	seventeen	one	2	184	92	2593	0.107
MaclayF	NPO	high	Direct	one	28	Feb	seventeen	three	2	253	126.5	3164	0.055
SapphireC	NPO	high	Direct	one	2	March	seventeen	two	3	360	120	3585	0.05
MaclayC	NPO	high	Direct	three	23	Feb	seventeen	one	5	355	71	3435	0.057
MaclayD	NPO	high	Direct	three	28	Feb	seventeen	two	6	304	50.6667	3235	0.083
SapphireD	NPO	high	Direct	three	2	March	seventeen	two	4	372	93	3352	0.061
SapphireF	NPO	high	Direct	three	2	March	seventeen	two	2	301	150.5	3772	0.057
MaclayB	NPO	high	Direct	two	23	Feb	seventeen	one	3	170	56.6667	NA	NA
SapphireA	NPO	high	Direct	two	27	Feb	seventeen	three	4	412	103	3055	0.059
SapphireE	NPO	high	Direct	two	2	March	seventeen	three	3	273	91	3451	0.08
LibbySchreiner	Control	Control	Control	three	28	Dec	sixteen	two	1	0	0	NA	NA
LynxLane	Control	Control	Control	two	29	Dec	sixteen	three	2	1	0.5	NA	NA
LynxLane	GHO	low	Direct	three	27	Dec	sixteen	one	2	0	0	NA	NA
LibbySchreiner	GHO	low	Direct	two	27	Dec	sixteen	one	1	1	1	NA	NA
LibbySchreiner	NPO	high	Direct	two	29	Dec	sixteen	three	1	0	0	NA	NA
LynxLane	NPO	high	Direct	two	27	Dec	sixteen	two	1	259	259	3412	0.111
Brown	Control	Control	Control	one	12	March	thirteen	three	2	21	10.5	2538	0.17
Lohnen2	Control	Control	Control	one	26	March	thirteen	one	2	13	6.5	2771	0.361
Wolf	Control	Control	Control	one	16	March	thirteen	three	2	8	4	2780	0.087
Ash2	Control	Control	Control	three	17	March	thirteen	four	2	11	5.5	2608	0.112
Ballard	Control	Control	Control	three	27	March	thirteen	two	2	46	23	2688	0.299
Brown2	Control	Control	Control	three	27	March	thirteen	one	2	47	23.5	2943	0.077
Aitkens	Control	Control	Control	two	23	March	thirteen	one	2	0	0	NA	NA
Ash	Control	Control	Control	two	16	March	thirteen	four	2	0	0	NA	NA
Duncan	Control	Control	Control	two	24	March	thirteen	one	2	0	0	NA	NA
Lohnen	Control	Control	Control	two	2	March	thirteen	one	1	5	5	2653	0.058
Alben	HTL	high	Indirect	one	24	March	thirteen	one	2	231	115.5	3176	0.05
Ash	HTL	high	Indirect	one	16	March	thirteen	three	2	84	42	2912	0.159
Brown	HTL	high	Indirect	one	2	March	thirteen	two	2	137	68.5	2944	0.073
Duncan	HTL	high	Indirect	one	28	March	thirteen	three	2	188	94	3289	0.045
Wolf	HTL	high	Indirect	one	16	March	thirteen	two	2	74	37	2915	0.084
Aitkens	HTL	high	Indirect	three	23	March	thirteen	three	2	103	51.5	2867	0.062
Ash2	HTL	high	Indirect	three	17	March	thirteen	two	2	0	0	NA	NA
Ballard	HTL	high	Indirect	three	22	March	thirteen	one	2	0	0	NA	NA
Hutto	HTL	high	Indirect	three	2	March	thirteen	two	1	0	0	NA	NA
Lavery	HTL	high	Indirect	three	13	March	thirteen	two	2	328	164	3604	0.038
Brown2	HTL	high	Indirect	two	15	March	thirteen	three	2	132	66	2601	0.116
Taft	HTL	high	Indirect	two	2	March	thirteen	one	1	9	9	2609	0.383
Brown	LTL	low	Indirect	one	1	March	thirteen	one	2	59	29.5	3102	0.085
Brown2	LTL	low	Indirect	one	13	March	thirteen	two	2	75	37.5	2689	0.275
Hutto	LTL	low	Indirect	one	1	March	thirteen	one	1	101	101	2937	0.052
Lavery	LTL	low	Indirect	one	12	March	thirteen	one	1	7	7	2612	0.087
Lohnen	LTL	low	Indirect	one	12	March	thirteen	two	1	145	145	3164	0.041
Wolf	LTL	low	Indirect	one	16	March	thirteen	one	2	25	12.5	2686	0.125
Ash2	LTL	low	Indirect	three	17	March	thirteen	one	2	83	41.5	2694	0.354
Brown3	LTL	low	Indirect	three	18	March	thirteen	two	2	62	31	3179	0.058
Duncan	LTL	low	Indirect	three	24	March	thirteen	two	2	14	7	2908	0.238
Aitkens	LTL	low	Indirect	two	23	March	thirteen	two	2	16	8	2735	0.089
Ash	LTL	low	Indirect	two	16	March	thirteen	one	2	21	10.5	3310	0.053
Aitkens	NPO	high	Direct	one	27	March	thirteen	four	1	250	250	3067	0.058
Duncan2	NPO	high	Direct	one	29	March	thirteen	one	2	334	167	3502	0.045
Ash2	NPO	high	Direct	three	17	March	thirteen	three	2	43	21.5	2681	0.25
Ash	NPO	high	Direct	two	16	March	thirteen	two	2	134	67	3184	0.052
Duncan	NPO	high	Direct	two	26	March	thirteen	four	2	401	200.5	3540	0.05
