# Supplementary material for: Nuthatches vary their alarm calls based upon the source of the eavesdropped signals
Source: Nat Commun. 2020 Jan 27;11:526. doi: 10.1038/s41467-020-14414-w (PMC6985140; doi:10.1038/s41467-020-14414-w)
Supplement: Supplementary file 7 — Supplementary Software 1 [file 41467_2020_14414_MOESM7_ESM.zip]

Archive with 1 entries (1 files):
- Supplementary Software 1.R
