# Supplementary material for: Nuthatches vary their alarm calls based upon the source of the eavesdropped signals
Source: Nat Commun. 2020 Jan 27;11:526. doi: 10.1038/s41467-020-14414-w (PMC6985140; doi:10.1038/s41467-020-14414-w)
Supplement: Supplementary file 7 — Supplementary Software 1 [file 41467_2020_14414_MOESM7_ESM.zip › Supplementary Software 1.R]

# library ####
library(lme4)
library(car)
library(readxl)


# load data ####
average<-read_excel('Supplementary Data 1.xlsx',col_names=T)
head(average)
str(average)

### LMM call rate ####
lcall<- lmer(call.rate~Threat*Information+Exemplar*Order+RBNU.num+(1|Year)+(1|Location), data=average, REML=T)
hist(resid(lcall))
summary(lcall)
drop1(lcall, test='Chisq')


### LMM peak frequency ####
lpfreq<- lmer(pfreq~Threat*Information+Exemplar*Order+RBNU.num+(1|Year)+(1|Location), data=average)
hist(resid(lpfreq)) 
summary(lpfreq)
drop1(lpfreq, test='Chisq')


### LMM call length ####
llength<- lmer(length~Threat*Information+Exemplar*Order+RBNU.num+(1|Year)+(1|Location), data=average)
hist(resid(llength)) 
summary(llength)
drop1(llength, test='Chisq')
